# Supplementary material for: Diversity and distribution of acrobat ants, Crematogaster Lund, 1831 (Formicidae, Myrmicinae), in the Colombian tropical dry forest
Source: Biodivers Data J. 2026 Apr 27;14:e176466. doi: 10.3897/BDJ.14.e176466 (PMC13139862; doi:10.3897/BDJ.14.e176466)
Supplement: XML Treatment for Crematogaster abstinens [file BDJ.14.e176466-treatment1.xml]

<!DOCTYPE tp:taxon-treatment
  PUBLIC "-//TaxonX//DTD Taxonomic Treatment Publishing DTD v0 20100105//EN" "tax-treatment-NSO.dtd">
<tp:taxon-treatment xmlns:tp="http://www.plazi.org/taxpub"><tp:treatment-meta><mixed-citation publication-type="journal"><person-group><name><surname>Gutiérrez-Martínez</surname><given-names>Daniela M.</given-names></name><name><surname>Ramos-Ortega</surname><given-names>Lina M.</given-names></name><name><surname>Guerrero</surname><given-names>Roberto J.</given-names></name></person-group><article-title>Diversity and distribution of acrobat ants, <italic><tp:taxon-name><tp:taxon-name-part taxon-name-part-type="genus" reg="Crematogaster">Crematogaster</tp:taxon-name-part></tp:taxon-name></italic> Lund, 1831 (<tp:taxon-name><tp:taxon-name-part taxon-name-part-type="family">Formicidae</tp:taxon-name-part></tp:taxon-name>, <tp:taxon-name><tp:taxon-name-part taxon-name-part-type="subfamily">Myrmicinae</tp:taxon-name-part></tp:taxon-name>), in the Colombian tropical dry forest</article-title><source>Biodivers Data J</source><day>27</day><month>04</month><year>2026</year><volume>14</volume><pub-id pub-id-type="doi">10.3897/BDJ.14.e176466</pub-id></mixed-citation></tp:treatment-meta><tp:nomenclature><tp:taxon-name><object-id xmlns:xlink="http://www.w3.org/1999/xlink" content-type="arpha" xlink:type="simple">32EA021B-3642-510E-8E77-3492A010670C</object-id><tp:taxon-name-part taxon-name-part-type="genus">Crematogaster</tp:taxon-name-part> <tp:taxon-name-part taxon-name-part-type="species">abstinens</tp:taxon-name-part><object-id xmlns:xlink="http://www.w3.org/1999/xlink" xlink:type="simple" object-id-type="Species-ID">https://www.antweb.org/specimen/CBUMAGENT41953</object-id></tp:taxon-name><tp:taxon-authority>Forel, 1899</tp:taxon-authority></tp:nomenclature><tp:treatment-sec sec-type="Distribution"><title>Distribution</title><p>Antioquia, Boyacá, Casanare, Chocó, Guaviare, Huila, Meta, Santander and Vichada (<xref ref-type="bibr" rid="B13586113">Pedraza and Fernández 2019</xref>). In this study, its distribution is extended to the Departments of Atlántico, Cesar, La Guajira, Magdalena, Tolima and Valle del Cauca.</p><sec sec-type="Distribution in the TDF"><title>Distribution in the TDF</title><p>Caribbean Region, Cauca River Valley and Magdalena River Valley.</p></sec></tp:treatment-sec><tp:treatment-sec sec-type="Biology"><title>Biology</title><p><italic><tp:taxon-name><tp:taxon-name-part taxon-name-part-type="genus" reg="Crematogaster">Crematogaster</tp:taxon-name-part> <tp:taxon-name-part taxon-name-part-type="species" reg="abstinens">abstinens</tp:taxon-name-part></tp:taxon-name></italic> (Fig. <xref ref-type="fig" rid="F13588699">1</xref>) nests mainly in vegetation, but workers were also observed foraging in the leaf litter and, in the Cauca River Valley, at subterranean protein baits.</p></tp:treatment-sec><tp:treatment-sec><!--Section generated to contain objects referenced in tp:taxon-treatment.--><fig id="F13588699" position="float" orientation="portrait"><object-id xmlns:xlink="http://www.w3.org/1999/xlink" content-type="arpha" xlink:type="simple">7B8E8596-F4DF-51AC-9108-CE5CCD5DC9F1</object-id><object-id xmlns:xlink="http://www.w3.org/1999/xlink" content-type="doi" xlink:type="simple">10.3897/BDJ.14.e176466.figure8</object-id><label>Figure 1.</label><caption><p><italic><tp:taxon-name><tp:taxon-name-part taxon-name-part-type="genus" reg="Crematogaster">Crematogaster</tp:taxon-name-part> <tp:taxon-name-part taxon-name-part-type="species" reg="abstinens">abstinens</tp:taxon-name-part></tp:taxon-name></italic> worker (<ext-link xmlns:xlink="http://www.w3.org/1999/xlink" ext-link-type="uri" xlink:href="https://www.antweb.org/specimen/cbumagent41953" xlink:type="simple">CBUMAGENT41953</ext-link>). <bold>A</bold> full-face view; <bold>B</bold> dorsal view; <bold>C</bold> lateral view.</p></caption><graphic xmlns:xlink="http://www.w3.org/1999/xlink" xlink:href="bdj-14-e176466-g001.png" position="float" id="oo_1444720.png" orientation="portrait" xlink:type="simple"><uri content-type="original_file" xlink:type="simple">https://binary.pensoft.net/fig/1444720</uri></graphic></fig></tp:treatment-sec><ref-list><ref id="B13586113"><element-citation xmlns:xlink="http://www.w3.org/1999/xlink" publication-type="chapter" xlink:type="simple"><person-group person-group-type="author"><name name-style="western"><surname>Pedraza</surname><given-names>L</given-names></name><name name-style="western"><surname>Fernández</surname><given-names>F</given-names></name></person-group><year>2019</year><chapter-title>Género <italic>Crematogaster</italic></chapter-title><person-group person-group-type="editor"><name name-style="western"><surname>Fernández</surname><given-names>F</given-names></name><name name-style="western"><surname>Guerrero</surname><given-names>R</given-names></name><name name-style="western"><surname>Delsinne</surname><given-names>T</given-names></name></person-group><source>Hormigas de Colombia</source><edition>1</edition><publisher-name>Universidad Nacional de Colombia</publisher-name><publisher-loc>Bogotá</publisher-loc><isbn>978-958-783-766-7</isbn></element-citation></ref></ref-list></tp:taxon-treatment>
