# Supplementary material for: Diversity and distribution of acrobat ants, Crematogaster Lund, 1831 (Formicidae, Myrmicinae), in the Colombian tropical dry forest
Source: Biodivers Data J. 2026 Apr 27;14:e176466. doi: 10.3897/BDJ.14.e176466 (PMC13139862; doi:10.3897/BDJ.14.e176466)
Supplement: XML Treatment for Crematogaster montezumia [file BDJ.14.e176466-treatment15.xml]

<!DOCTYPE tp:taxon-treatment
  PUBLIC "-//TaxonX//DTD Taxonomic Treatment Publishing DTD v0 20100105//EN" "tax-treatment-NSO.dtd">
<tp:taxon-treatment xmlns:tp="http://www.plazi.org/taxpub"><tp:treatment-meta><mixed-citation publication-type="journal"><person-group><name><surname>Gutiérrez-Martínez</surname><given-names>Daniela M.</given-names></name><name><surname>Ramos-Ortega</surname><given-names>Lina M.</given-names></name><name><surname>Guerrero</surname><given-names>Roberto J.</given-names></name></person-group><article-title>Diversity and distribution of acrobat ants, <italic><tp:taxon-name><tp:taxon-name-part taxon-name-part-type="genus" reg="Crematogaster">Crematogaster</tp:taxon-name-part></tp:taxon-name></italic> Lund, 1831 (<tp:taxon-name><tp:taxon-name-part taxon-name-part-type="family">Formicidae</tp:taxon-name-part></tp:taxon-name>, <tp:taxon-name><tp:taxon-name-part taxon-name-part-type="subfamily">Myrmicinae</tp:taxon-name-part></tp:taxon-name>), in the Colombian tropical dry forest</article-title><source>Biodivers Data J</source><day>27</day><month>04</month><year>2026</year><volume>14</volume><pub-id pub-id-type="doi">10.3897/BDJ.14.e176466</pub-id></mixed-citation></tp:treatment-meta><tp:nomenclature><tp:taxon-name><object-id xmlns:xlink="http://www.w3.org/1999/xlink" content-type="arpha" xlink:type="simple">90C6A387-75EB-52F6-93F0-22728E3B0FF0</object-id><tp:taxon-name-part taxon-name-part-type="genus">Crematogaster</tp:taxon-name-part> <tp:taxon-name-part taxon-name-part-type="species">montezumia</tp:taxon-name-part><object-id xmlns:xlink="http://www.w3.org/1999/xlink" xlink:type="simple" object-id-type="Species-ID">https://www.antweb.org/specimen/CBUMAGENT41954</object-id></tp:taxon-name><tp:taxon-authority>Smith, 1858</tp:taxon-authority></tp:nomenclature><tp:treatment-sec sec-type="Distribution"><title>Distribution</title><p>Magdalena and Meta (<xref ref-type="bibr" rid="B13586113">Pedraza and Fernández 2019</xref>). This species extends its distribution to Cauca, Huila and Valle del Cauca.</p><sec sec-type="Distribution in the TDF"><title>Distribution in the TDF</title><p>Cauca River Valley, Magdalena River Valley and Patía River Valley.</p></sec></tp:treatment-sec><tp:treatment-sec sec-type="Biology"><title>Biology</title><p><italic><tp:taxon-name><tp:taxon-name-part taxon-name-part-type="genus" reg="Crematogaster">Crematogaster</tp:taxon-name-part> <tp:taxon-name-part taxon-name-part-type="species" reg="montezumia">montezumia</tp:taxon-name-part></tp:taxon-name></italic> (Fig. <xref ref-type="fig" rid="F13588922">15</xref>) was observed foraging on vegetation in tropical dry forest (TDF) fragments of the Cauca River Valley, Magdalena River Valley and Patía River Valley regions. However, in these regions, it was also found exclusively in the leaf litter and on the ground.</p></tp:treatment-sec><tp:treatment-sec><!--Section generated to contain objects referenced in tp:taxon-treatment.--><fig id="F13588922" position="float" orientation="portrait"><object-id xmlns:xlink="http://www.w3.org/1999/xlink" content-type="arpha" xlink:type="simple">04DDEF6A-F01F-53D7-9072-438AA430901F</object-id><object-id xmlns:xlink="http://www.w3.org/1999/xlink" content-type="doi" xlink:type="simple">10.3897/BDJ.14.e176466.figure8</object-id><label>Figure 15.</label><caption><p><italic><tp:taxon-name><tp:taxon-name-part taxon-name-part-type="genus" reg="Crematogaster">Crematogaster</tp:taxon-name-part> <tp:taxon-name-part taxon-name-part-type="species" reg="montezumia">montezumia</tp:taxon-name-part></tp:taxon-name></italic> worker (<ext-link xmlns:xlink="http://www.w3.org/1999/xlink" ext-link-type="uri" xlink:href="https://www.antweb.org/specimen/cbumagent41954" xlink:type="simple">CBUMAGENT41954</ext-link>). <bold>A</bold> full-face view; <bold>B</bold> dorsal view; <bold>C</bold> lateral view.</p></caption><graphic xmlns:xlink="http://www.w3.org/1999/xlink" xlink:href="bdj-14-e176466-g015.png" position="float" id="oo_1444758.png" orientation="portrait" xlink:type="simple"><uri content-type="original_file" xlink:type="simple">https://binary.pensoft.net/fig/1444758</uri></graphic></fig></tp:treatment-sec><ref-list><ref id="B13586113"><element-citation xmlns:xlink="http://www.w3.org/1999/xlink" publication-type="chapter" xlink:type="simple"><person-group person-group-type="author"><name name-style="western"><surname>Pedraza</surname><given-names>L</given-names></name><name name-style="western"><surname>Fernández</surname><given-names>F</given-names></name></person-group><year>2019</year><chapter-title>Género <italic>Crematogaster</italic></chapter-title><person-group person-group-type="editor"><name name-style="western"><surname>Fernández</surname><given-names>F</given-names></name><name name-style="western"><surname>Guerrero</surname><given-names>R</given-names></name><name name-style="western"><surname>Delsinne</surname><given-names>T</given-names></name></person-group><source>Hormigas de Colombia</source><edition>1</edition><publisher-name>Universidad Nacional de Colombia</publisher-name><publisher-loc>Bogotá</publisher-loc><isbn>978-958-783-766-7</isbn></element-citation></ref></ref-list></tp:taxon-treatment>
