# Supplementary material for: Diversity and distribution of acrobat ants, Crematogaster Lund, 1831 (Formicidae, Myrmicinae), in the Colombian tropical dry forest
Source: Biodivers Data J. 2026 Apr 27;14:e176466. doi: 10.3897/BDJ.14.e176466 (PMC13139862; doi:10.3897/BDJ.14.e176466)
Supplement: XML Treatment for Crematogaster rochai [file BDJ.14.e176466-treatment19.xml]

<!DOCTYPE tp:taxon-treatment
  PUBLIC "-//TaxonX//DTD Taxonomic Treatment Publishing DTD v0 20100105//EN" "tax-treatment-NSO.dtd">
<tp:taxon-treatment xmlns:tp="http://www.plazi.org/taxpub"><tp:treatment-meta><mixed-citation publication-type="journal"><person-group><name><surname>Gutiérrez-Martínez</surname><given-names>Daniela M.</given-names></name><name><surname>Ramos-Ortega</surname><given-names>Lina M.</given-names></name><name><surname>Guerrero</surname><given-names>Roberto J.</given-names></name></person-group><article-title>Diversity and distribution of acrobat ants, <italic><tp:taxon-name><tp:taxon-name-part taxon-name-part-type="genus" reg="Crematogaster">Crematogaster</tp:taxon-name-part></tp:taxon-name></italic> Lund, 1831 (<tp:taxon-name><tp:taxon-name-part taxon-name-part-type="family">Formicidae</tp:taxon-name-part></tp:taxon-name>, <tp:taxon-name><tp:taxon-name-part taxon-name-part-type="subfamily">Myrmicinae</tp:taxon-name-part></tp:taxon-name>), in the Colombian tropical dry forest</article-title><source>Biodivers Data J</source><day>27</day><month>04</month><year>2026</year><volume>14</volume><pub-id pub-id-type="doi">10.3897/BDJ.14.e176466</pub-id></mixed-citation></tp:treatment-meta><tp:nomenclature><tp:taxon-name><object-id xmlns:xlink="http://www.w3.org/1999/xlink" content-type="arpha" xlink:type="simple">9112F860-B205-5860-B394-5CEB08FCE538</object-id><tp:taxon-name-part taxon-name-part-type="genus">Crematogaster</tp:taxon-name-part> <tp:taxon-name-part taxon-name-part-type="species">rochai</tp:taxon-name-part><object-id xmlns:xlink="http://www.w3.org/1999/xlink" xlink:type="simple" object-id-type="Species-ID">https://www.antweb.org/specimen/CBUMAGENT41934</object-id></tp:taxon-name><tp:taxon-authority>Forel, 1903</tp:taxon-authority></tp:nomenclature><tp:treatment-sec sec-type="Distribution"><title>Distribution</title><p>La Guajira, Huila, Magdalena, Meta and Santander (<xref ref-type="bibr" rid="B13586113">Pedraza and Fernández 2019</xref>). This species extends its distribution to Antioquia, Arauca, Atlántico and Cesar.</p><sec sec-type="Distribution in the TDF"><title>Distribution in the TDF</title><p>Caribbean Region, Cauca River Valley, Orinoquía and Magdalena River Valley.</p></sec></tp:treatment-sec><tp:treatment-sec sec-type="Biology"><title>Biology</title><p><italic><tp:taxon-name><tp:taxon-name-part taxon-name-part-type="genus" reg="Crematogaster">Crematogaster</tp:taxon-name-part> <tp:taxon-name-part taxon-name-part-type="species" reg="rochai">rochai</tp:taxon-name-part></tp:taxon-name></italic> (Fig. <xref ref-type="fig" rid="F13588930">19</xref>) was found in tropical dry forest (TDF) fragments of the Caribbean Region, foraging on an <italic><tp:taxon-name><tp:taxon-name-part taxon-name-part-type="genus" reg="Olea">Olea</tp:taxon-name-part> <tp:taxon-name-part taxon-name-part-type="species" reg="europaea">europaea</tp:taxon-name-part></tp:taxon-name></italic> shrub located near the beach. It was also observed nesting in a shrub belonging to the subfamily <tp:taxon-name><tp:taxon-name-part taxon-name-part-type="subfamily">Mimosoideae</tp:taxon-name-part></tp:taxon-name>, as well as excavating galleries inside live branches and both nesting and foraging on <italic><tp:taxon-name><tp:taxon-name-part taxon-name-part-type="genus" reg="Mangifera">Mangifera</tp:taxon-name-part> <tp:taxon-name-part taxon-name-part-type="species" reg="indica">indica</tp:taxon-name-part></tp:taxon-name></italic>. In fragments of Cauca River Valley and Magdalena River Valley, individuals were collected using protein baits and were also found on the ground, in the leaf litter and on vegetation. <xref ref-type="bibr" rid="B13586095">Longino (2003)</xref> notes that this species is common in disturbed areas.</p></tp:treatment-sec><tp:treatment-sec><!--Section generated to contain objects referenced in tp:taxon-treatment.--><fig id="F13588930" position="float" orientation="portrait"><object-id xmlns:xlink="http://www.w3.org/1999/xlink" content-type="arpha" xlink:type="simple">0DD354BC-F0FC-5FF7-9408-9E3730AA4833</object-id><object-id xmlns:xlink="http://www.w3.org/1999/xlink" content-type="doi" xlink:type="simple">10.3897/BDJ.14.e176466.figure8</object-id><label>Figure 19.</label><caption><p><italic><tp:taxon-name><tp:taxon-name-part taxon-name-part-type="genus" reg="Crematogaster">Crematogaster</tp:taxon-name-part> <tp:taxon-name-part taxon-name-part-type="species" reg="rochai">rochai</tp:taxon-name-part></tp:taxon-name></italic> worker (<ext-link xmlns:xlink="http://www.w3.org/1999/xlink" ext-link-type="uri" xlink:href="https://www.antweb.org/specimen/CBUMAGENT41934" xlink:type="simple">CBUMAGENT41934</ext-link>). <bold>A</bold> full-face view; <bold>B</bold> dorsal view; <bold>C</bold> lateral view.</p></caption><graphic xmlns:xlink="http://www.w3.org/1999/xlink" xlink:href="bdj-14-e176466-g019.png" position="float" id="oo_1444762.png" orientation="portrait" xlink:type="simple"><uri content-type="original_file" xlink:type="simple">https://binary.pensoft.net/fig/1444762</uri></graphic></fig></tp:treatment-sec><ref-list><ref id="B13586113"><element-citation xmlns:xlink="http://www.w3.org/1999/xlink" publication-type="chapter" xlink:type="simple"><person-group person-group-type="author"><name name-style="western"><surname>Pedraza</surname><given-names>L</given-names></name><name name-style="western"><surname>Fernández</surname><given-names>F</given-names></name></person-group><year>2019</year><chapter-title>Género <italic>Crematogaster</italic></chapter-title><person-group person-group-type="editor"><name name-style="western"><surname>Fernández</surname><given-names>F</given-names></name><name name-style="western"><surname>Guerrero</surname><given-names>R</given-names></name><name name-style="western"><surname>Delsinne</surname><given-names>T</given-names></name></person-group><source>Hormigas de Colombia</source><edition>1</edition><publisher-name>Universidad Nacional de Colombia</publisher-name><publisher-loc>Bogotá</publisher-loc><isbn>978-958-783-766-7</isbn></element-citation></ref><ref id="B13586095"><element-citation xmlns:xlink="http://www.w3.org/1999/xlink" publication-type="article" xlink:type="simple"><person-group person-group-type="author"><name name-style="western"><surname>Longino</surname><given-names>J</given-names></name></person-group><year>2003</year><article-title>The <italic><tp:taxon-name><tp:taxon-name-part taxon-name-part-type="genus" reg="Crematogaster">Crematogaster</tp:taxon-name-part></tp:taxon-name></italic> (<tp:taxon-name><tp:taxon-name-part taxon-name-part-type="order">Hymenoptera</tp:taxon-name-part></tp:taxon-name>, <tp:taxon-name><tp:taxon-name-part taxon-name-part-type="family">Formicidae</tp:taxon-name-part></tp:taxon-name>, <tp:taxon-name><tp:taxon-name-part taxon-name-part-type="subfamily">Myrmicinae</tp:taxon-name-part></tp:taxon-name>) of Costa Rica</article-title><source>Zootaxa</source><volume>151</volume><issue>1</issue><fpage>1</fpage><lpage>150</lpage><uri xlink:type="simple">https://mapress.com/zt/article/view/zootaxa.151.1.1</uri><pub-id pub-id-type="doi">10.11646/zootaxa.151.1.1</pub-id></element-citation></ref></ref-list></tp:taxon-treatment>
