# Supplementary material for: Diversity and distribution of acrobat ants, Crematogaster Lund, 1831 (Formicidae, Myrmicinae), in the Colombian tropical dry forest
Source: Biodivers Data J. 2026 Apr 27;14:e176466. doi: 10.3897/BDJ.14.e176466 (PMC13139862; doi:10.3897/BDJ.14.e176466)
Supplement: Supplementary material 2 — Permutational Multivariate Analysis of Variance using region and data source as explanatory factors and post-hoc pairwise multiple comparisons using the adonis2 function in R [file bdj-14-e176466-s002.xlsx]

## Sheet: PERMANOVA
PERMANOVA
	Df	SumOfSqs	R2	F	Pr(>F)
Region	4	2.26489	0.0731549	1.51804	0.0106
Source	2	1.92006	0.0620171	2.57384	0.0001
Región:Source	2	1.03857	0.0335454	1.39221	0.0676
Residual	69	25.7367	0.831283
Total	77	30.9602	1

## Sheet: Pairwise_Region
Pairwise_Region
parent_call	CAR_vs_CRV.Df	CAR_vs_CRV.SumOfSqs	CAR_vs_CRV.R2	CAR_vs_CRV.F	CAR_vs_CRV.Pr..F.
Region	1	0.707027	0.0320638	1.82193	0.034
Residual	55	21.3436	0.967936
Total	56	22.0506	1
	CAR_vs_MRV.Df	CAR_vs_MRV.SumOfSqs	CAR_vs_MRV.R2	CAR_vs_MRV.F	CAR_vs_MRV.Pr..F.
Region	1	0.725053	0.0331517	1.85158	0.019
Residual	54	21.1457	0.966848
Total	55	21.8708	1
	CAR_vs_ORI.Df	CAR_vs_ORI.SumOfSqs	CAR_vs_ORI.R2	CAR_vs_ORI.F	CAR_vs_ORI.Pr..F.
Region	1	0.545055	0.0320088	1.45496	0.116
Residual	44	16.4832	0.967991
Total	45	17.0283	1
	CAR_vs_PRV.Df	CAR_vs_PRV.SumOfSqs	CAR_vs_PRV.R2	CAR_vs_PRV.F	CAR_vs_PRV.Pr..F.
Region	1	0.431608	0.0257025	1.13436	0.301
Residual	43	16.3608	0.974297
Total	44	16.7924	1
	CRV_vs_MRV.Df	CRV_vs_MRV.SumOfSqs	CRV_vs_MRV.R2	CRV_vs_MRV.F	CRV_vs_MRV.Pr..F.
Region	1	0.364804	0.0310153	0.864218	0.601
Residual	27	11.3972	0.968985
Total	28	11.7621	1
	CRV_vs_ORI.Df	CRV_vs_ORI.SumOfSqs	CRV_vs_ORI.R2	CRV_vs_ORI.F	CRV_vs_ORI.Pr..F.
Region	1	0.637676	0.0864944	1.60963	0.087
Residual	17	6.73478	0.913506
Total	18	7.37245	1
	CRV_vs_PRV.Df	CRV_vs_PRV.SumOfSqs	CRV_vs_PRV.R2	CRV_vs_PRV.F	CRV_vs_PRV.Pr..F.
Region	1	0.330608	0.0476177	0.799975	0.658
Residual	16	6.61237	0.952382
Total	17	6.94298	1

## Sheet: Pairwise_Source
Pairwise_Data source
parent_call	OTH_vs_COL.Df	OTH_vs_COL.SumOfSqs	OTH_vs_COL.R2	OTH_vs_COL.F	OTH_vs_COL.Pr..F.
Source	1	0.580215	0.0207731	1.42132	0.135
Residual	67	27.3509	0.979227
Total	68	27.9311	1
	OTH_vs_STD.Df	OTH_vs_STD.SumOfSqs	OTH_vs_STD.R2	OTH_vs_STD.F	OTH_vs_STD.Pr..F.
Source	1	1.02109	0.052465	2.71313	0.003
Residual	49	18.4413	0.947535
Total	50	19.4624	1
	COL_vs_STD.Df	COL_vs_STD.SumOfSqs	COL_vs_STD.R2	COL_vs_STD.F	COL_vs_STD.Pr..F.
Source	1	0.938983	0.0678521	2.4749	0.003
Residual	34	12.8997	0.932148
Total	35	13.8387	1
